# Supplementary material for: Seasonal Changes of Airborne Bacterial Communities Over Tokyo and Influence of Local Meteorology
Source: Front Microbiol. 2019 Jul 16;10:1572. doi: 10.3389/fmicb.2019.01572 (PMC6646838; doi:10.3389/fmicb.2019.01572)
Supplement: Supplementary file 2 [file Table_1.XLSX]

## Sheet: ANOVA_HID
1	6.24286	-31.1478
2	6.47412	-30.9147
3	6.70538	-30.6817
4	6.93665	-30.4488
5	7.16791	-30.216
6	7.39917	-29.9833
7	7.63043	-29.7506
8	7.8617	-29.5181
9	8.09296	-29.2856
10	8.32422	-29.0532
11	8.55549	-28.8209
12	8.78675	-28.5887
13	9.01801	-28.3565
14	9.24928	-28.1245
15	9.48054	-27.8925
16	9.7118	-27.6607
17	9.94306	-27.4289
18	10.1743	-27.1972
19	10.4056	-26.9656
20	10.6369	-26.7341
21	10.8681	-26.5026
22	11.0994	-26.2713
23	11.3306	-26.04
24	11.5619	-25.8088
25	11.7932	-25.5777
26	12.0244	-25.3467
27	12.2557	-25.1158
28	12.487	-24.885
29	12.7182	-24.6542
30	12.9495	-24.4236
31	13.1807	-24.193
32	13.412	-23.9625
33	13.6433	-23.7321
34	13.8745	-23.5018
35	14.1058	-23.2716
36	14.3371	-23.0414
37	14.5683	-22.8114
38	14.7996	-22.5814
39	15.0308	-22.3515
40	15.2621	-22.1217
41	15.4934	-21.892
42	15.7246	-21.6624
43	15.9559	-21.4328
44	16.1872	-21.2034
45	16.4184	-20.974
46	16.6497	-20.7448
47	16.881	-20.5156
48	17.1122	-20.2865
49	17.3435	-20.0574
50	17.5747	-19.8285
51	17.806	-19.5997
52	18.0373	-19.3709
53	18.2685	-19.1422
54	18.4998	-18.9136
55	18.7311	-18.6851
56	18.9623	-18.4567
57	19.1936	-18.2284
58	19.4248	-18.0001
59	19.6561	-17.772
60	19.8874	-17.5439
61	20.1186	-17.3159
62	20.3499	-17.088
63	20.5812	-16.8602
64	20.8124	-16.6325
65	21.0437	-16.4048
66	21.2749	-16.1773
67	21.5062	-15.9498
68	21.7375	-15.7224
69	21.9687	-15.4951
70	22.2	-15.2679

## Sheet: ANOVA_HID1
1	5.37143	42.7697
2	5.61532	43.0113
3	5.85921	43.2531
4	6.10311	43.4949
5	6.347	43.7368
6	6.59089	43.9788
7	6.83478	44.221
8	7.07867	44.4632
9	7.32257	44.7055
10	7.56646	44.9479
11	7.81035	45.1904
12	8.05424	45.433
13	8.29814	45.6757
14	8.54203	45.9185
15	8.78592	46.1613
16	9.02981	46.4043
17	9.27371	46.6474
18	9.5176	46.8906
19	9.76149	47.1338
20	10.0054	47.3772
21	10.2493	47.6207
22	10.4932	47.8642
23	10.7371	48.1079
24	10.981	48.3516
25	11.2248	48.5955
26	11.4687	48.8394
27	11.7126	49.0835
28	11.9565	49.3276
29	12.2004	49.5718
30	12.4443	49.8162
31	12.6882	50.0606
32	12.9321	50.3051
33	13.176	50.5497
34	13.4199	50.7944
35	13.6638	51.0392
36	13.9077	51.2841
37	14.1516	51.5291
38	14.3954	51.7742
39	14.6393	52.0194
40	14.8832	52.2647
41	15.1271	52.5101
42	15.371	52.7556
43	15.6149	53.0011
44	15.8588	53.2468
45	16.1027	53.4926
46	16.3466	53.7384
47	16.5905	53.9844
48	16.8344	54.2305
49	17.0783	54.4766
50	17.3222	54.7229
51	17.566	54.9692
52	17.8099	55.2156
53	18.0538	55.4622
54	18.2977	55.7088
55	18.5416	55.9555
56	18.7855	56.2024
57	19.0294	56.4493
58	19.2733	56.6963
59	19.5172	56.9434
60	19.7611	57.1906
61	20.005	57.4379
62	20.2489	57.6853
63	20.4928	57.9328
64	20.7366	58.1804
65	20.9805	58.4281
66	21.2244	58.6758
67	21.4683	58.9237
68	21.7122	59.1717
69	21.9561	59.4198
70	22.2	59.6679

## Sheet: ANOVA_HID2
1	11.2702	1.91768
2	11.5537	2.21171
3	11.8373	2.50523
4	12.1208	2.79824
5	12.4044	3.09074
6	12.6879	3.38272
7	12.9715	3.67419
8	13.255	3.96514
9	13.5386	4.25558
10	13.8221	4.5455
11	14.1057	4.8349
12	14.3892	5.12378
13	14.6728	5.41213
14	14.9564	5.69997
15	15.2399	5.98728
16	15.5235	6.27407
17	15.807	6.56033
18	16.0906	6.84607
19	16.3741	7.13129
20	16.6577	7.41597
21	16.9412	7.70014
22	17.2248	7.98378
23	17.5083	8.26689
24	17.7919	8.54948
25	18.0755	8.83154
26	18.359	9.11308
27	18.6426	9.39409
28	18.9261	9.67458
29	19.2097	9.95455
30	19.4932	10.234
31	19.7768	10.5129
32	20.0603	10.7913
33	20.3439	11.0692
34	20.6274	11.3465
35	20.911	11.6234
36	21.1945	11.8997
37	21.4781	12.1755
38	21.7617	12.4508
39	22.0452	12.7256
40	22.3288	12.9998
41	22.6123	13.2736
42	22.8959	13.5468
43	23.1794	13.8196
44	23.463	14.0918
45	23.7465	14.3635
46	24.0301	14.6347
47	24.3136	14.9055
48	24.5972	15.1757
49	24.8807	15.4454
50	25.1643	15.7147
51	25.4479	15.9834
52	25.7314	16.2517
53	26.015	16.5194
54	26.2985	16.7867
55	26.5821	17.0535
56	26.8656	17.3198
57	27.1492	17.5857
58	27.4327	17.8511
59	27.7163	18.116
60	27.9998	18.3804
61	28.2834	18.6444
62	28.567	18.9079
63	28.8505	19.1709
64	29.1341	19.4335
65	29.4176	19.6956
66	29.7012	19.9573
67	29.9847	20.2185
68	30.2683	20.4793
69	30.5518	20.7397
70	30.8354	20.9996

## Sheet: ANOVA_HID3
1	9.46	18.8912
2	9.76979	19.1861
3	10.0796	19.4815
4	10.3894	19.7776
5	10.6992	20.0743
6	11.0089	20.3715
7	11.3187	20.6694
8	11.6285	20.9678
9	11.9383	21.2669
10	12.2481	21.5666
11	12.5579	21.8669
12	12.8677	22.1678
13	13.1775	22.4693
14	13.4872	22.7715
15	13.797	23.0742
16	14.1068	23.3776
17	14.4166	23.6816
18	14.7264	23.9862
19	15.0362	24.2915
20	15.346	24.5973
21	15.6558	24.9038
22	15.9656	25.211
23	16.2753	25.5187
24	16.5851	25.8271
25	16.8949	26.1361
26	17.2047	26.4457
27	17.5145	26.756
28	17.8243	27.0668
29	18.1341	27.3784
30	18.4439	27.6905
31	18.7536	28.0033
32	19.0634	28.3166
33	19.3732	28.6307
34	19.683	28.9453
35	19.9928	29.2605
36	20.3026	29.5764
37	20.6124	29.8929
38	20.9222	30.2101
39	21.232	30.5278
40	21.5417	30.8461
41	21.8515	31.1651
42	22.1613	31.4847
43	22.4711	31.8049
44	22.7809	32.1257
45	23.0907	32.4471
46	23.4005	32.7691
47	23.7103	33.0917
48	24.02	33.4149
49	24.3298	33.7388
50	24.6396	34.0632
51	24.9494	34.3882
52	25.2592	34.7137
53	25.569	35.0399
54	25.8788	35.3667
55	26.1886	35.694
56	26.4984	36.0219
57	26.8081	36.3504
58	27.1179	36.6794
59	27.4277	37.0091
60	27.7375	37.3392
61	28.0473	37.67
62	28.3571	38.0013
63	28.6669	38.3331
64	28.9767	38.6655
65	29.2864	38.9985
66	29.5962	39.3319
67	29.906	39.666
68	30.2158	40.0005
69	30.5256	40.3356
70	30.8354	40.6712

## Sheet: ANOVA_HID4
1	3.15026	1.22024
2	3.16735	1.23742
3	3.18444	1.25459
4	3.20152	1.27175
5	3.21861	1.28891
6	3.2357	1.30605
7	3.25278	1.32319
8	3.26987	1.34031
9	3.28696	1.35743
10	3.30404	1.37454
11	3.32113	1.39164
12	3.33822	1.40873
13	3.3553	1.42581
14	3.37239	1.44288
15	3.38947	1.45994
16	3.40656	1.477
17	3.42365	1.49404
18	3.44073	1.51107
19	3.45782	1.5281
20	3.47491	1.54512
21	3.49199	1.56213
22	3.50908	1.57912
23	3.52617	1.59611
24	3.54325	1.61309
25	3.56034	1.63006
26	3.57743	1.64703
27	3.59451	1.66398
28	3.6116	1.68092
29	3.62869	1.69786
30	3.64577	1.71478
31	3.66286	1.7317
32	3.67994	1.74861
33	3.69703	1.76551
34	3.71412	1.78239
35	3.7312	1.79927
36	3.74829	1.81614
37	3.76538	1.83301
38	3.78246	1.84986
39	3.79955	1.8667
40	3.81664	1.88354
41	3.83372	1.90036
42	3.85081	1.91718
43	3.8679	1.93399
44	3.88498	1.95078
45	3.90207	1.96757
46	3.91916	1.98435
47	3.93624	2.00112
48	3.95333	2.01789
49	3.97041	2.03464
50	3.9875	2.05138
51	4.00459	2.06812
52	4.02167	2.08484
53	4.03876	2.10156
54	4.05585	2.11827
55	4.07293	2.13497
56	4.09002	2.15166
57	4.10711	2.16834
58	4.12419	2.18501
59	4.14128	2.20167
60	4.15837	2.21832
61	4.17545	2.23497
62	4.19254	2.2516
63	4.20963	2.26823
64	4.22671	2.28485
65	4.2438	2.30146
66	4.26088	2.31806
67	4.27797	2.33465
68	4.29506	2.35123
69	4.31214	2.3678
70	4.32923	2.38437

## Sheet: ANOVA_HID5
1	2.53429	4.47381
2	2.5603	4.49918
3	2.58631	4.52458
4	2.61233	4.54999
5	2.63834	4.57543
6	2.66435	4.60089
7	2.69037	4.62637
8	2.71638	4.65187
9	2.7424	4.67739
10	2.76841	4.70293
11	2.79442	4.7285
12	2.82044	4.75408
13	2.84645	4.77969
14	2.87246	4.80531
15	2.89848	4.83096
16	2.92449	4.85663
17	2.9505	4.88232
18	2.97652	4.90803
19	3.00253	4.93376
20	3.02855	4.95951
21	3.05456	4.98529
22	3.08057	5.01108
23	3.10659	5.0369
24	3.1326	5.06274
25	3.15861	5.08859
26	3.18463	5.11447
27	3.21064	5.14038
28	3.23666	5.1663
29	3.26267	5.19224
30	3.28868	5.21821
31	3.3147	5.24419
32	3.34071	5.2702
33	3.36672	5.29623
34	3.39274	5.32228
35	3.41875	5.34835
36	3.44477	5.37444
37	3.47078	5.40055
38	3.49679	5.42668
39	3.52281	5.45284
40	3.54882	5.47902
41	3.57483	5.50521
42	3.60085	5.53143
43	3.62686	5.55767
44	3.65287	5.58393
45	3.67889	5.61021
46	3.7049	5.63652
47	3.73092	5.66284
48	3.75693	5.68919
49	3.78294	5.71555
50	3.80896	5.74194
51	3.83497	5.76835
52	3.86098	5.79478
53	3.887	5.82123
54	3.91301	5.8477
55	3.93903	5.8742
56	3.96504	5.90071
57	3.99105	5.92724
58	4.01707	5.9538
59	4.04308	5.98038
60	4.06909	6.00697
61	4.09511	6.03359
62	4.12112	6.06023
63	4.14713	6.08689
64	4.17315	6.11357
65	4.19916	6.14027
66	4.22518	6.167
67	4.25119	6.19374
68	4.2772	6.22051
69	4.30322	6.24729
70	4.32923	6.2741

## Sheet: ANOVA_HID6
1	4.42389	-1.66755
2	4.46069	-1.63043
3	4.4975	-1.59333
4	4.5343	-1.55624
5	4.5711	-1.51917
6	4.60791	-1.48211
7	4.64471	-1.44506
8	4.68151	-1.40802
9	4.71832	-1.371
10	4.75512	-1.334
11	4.79192	-1.297
12	4.82873	-1.26002
13	4.86553	-1.22305
14	4.90233	-1.1861
15	4.93914	-1.14916
16	4.97594	-1.11223
17	5.01275	-1.07532
18	5.04955	-1.03842
19	5.08635	-1.00153
20	5.12316	-0.964658
21	5.15996	-0.927798
22	5.19676	-0.890952
23	5.23357	-0.854119
24	5.27037	-0.817299
25	5.30717	-0.780493
26	5.34398	-0.7437
27	5.38078	-0.706921
28	5.41758	-0.670155
29	5.45439	-0.633403
30	5.49119	-0.596664
31	5.528	-0.559938
32	5.5648	-0.523226
33	5.6016	-0.486528
34	5.63841	-0.449843
35	5.67521	-0.413171
36	5.71201	-0.376513
37	5.74882	-0.339868
38	5.78562	-0.303236
39	5.82242	-0.266618
40	5.85923	-0.230014
41	5.89603	-0.193422
42	5.93283	-0.156845
43	5.96964	-0.12028
44	6.00644	-0.0837295
45	6.04324	-0.047192
46	6.08005	-0.0106679
47	6.11685	0.0258427
48	6.15366	0.0623399
49	6.19046	0.0988237
50	6.22726	0.135294
51	6.26407	0.171751
52	6.30087	0.208195
53	6.33767	0.244625
54	6.37448	0.281042
55	6.41128	0.317445
56	6.44808	0.353835
57	6.48489	0.390211
58	6.52169	0.426575
59	6.55849	0.462924
60	6.5953	0.499261
61	6.6321	0.535584
62	6.6689	0.571893
63	6.70571	0.60819
64	6.74251	0.644473
65	6.77932	0.680742
66	6.81612	0.716998
67	6.85292	0.753241
68	6.88973	0.78947
69	6.92653	0.825687
70	6.96333	0.861889

## Sheet: ANOVA_HID7
1	3.58154	9.68377
2	3.63055	9.73196
3	3.67956	9.78017
4	3.72857	9.82841
5	3.77758	9.87667
6	3.8266	9.92496
7	3.87561	9.97327
8	3.92462	10.0216
9	3.97363	10.07
10	4.02264	10.1183
11	4.07165	10.1667
12	4.12067	10.2152
13	4.16968	10.2636
14	4.21869	10.3121
15	4.2677	10.3606
16	4.31671	10.4091
17	4.36572	10.4577
18	4.41473	10.5063
19	4.46375	10.5548
20	4.51276	10.6035
21	4.56177	10.6521
22	4.61078	10.7008
23	4.65979	10.7495
24	4.7088	10.7982
25	4.75781	10.8469
26	4.80683	10.8957
27	4.85584	10.9445
28	4.90485	10.9933
29	4.95386	11.0421
30	5.00287	11.091
31	5.05188	11.1398
32	5.1009	11.1888
33	5.14991	11.2377
34	5.19892	11.2866
35	5.24793	11.3356
36	5.29694	11.3846
37	5.34595	11.4336
38	5.39496	11.4827
39	5.44398	11.5318
40	5.49299	11.5808
41	5.542	11.63
42	5.59101	11.6791
43	5.64002	11.7283
44	5.68903	11.7775
45	5.73805	11.8267
46	5.78706	11.8759
47	5.83607	11.9252
48	5.88508	11.9745
49	5.93409	12.0238
50	5.9831	12.0731
51	6.03211	12.1225
52	6.08113	12.1719
53	6.13014	12.2213
54	6.17915	12.2707
55	6.22816	12.3201
56	6.27717	12.3696
57	6.32618	12.4191
58	6.3752	12.4686
59	6.42421	12.5182
60	6.47322	12.5678
61	6.52223	12.6174
62	6.57124	12.667
63	6.62025	12.7166
64	6.66926	12.7663
65	6.71828	12.816
66	6.76729	12.8657
67	6.8163	12.9154
68	6.86531	12.9652
69	6.91432	13.015
70	6.96333	13.0648

## Sheet: ANOVA_HID8
1	60.7463	38.3501
2	61.3134	38.9307
3	61.8805	39.5105
4	62.4477	40.0894
5	63.0148	40.6675
6	63.5819	41.2447
7	64.149	41.821
8	64.7161	42.3965
9	65.2832	42.9711
10	65.8503	43.5448
11	66.4174	44.1176
12	66.9845	44.6896
13	67.5516	45.2608
14	68.1188	45.831
15	68.6859	46.4004
16	69.253	46.9689
17	69.8201	47.5365
18	70.3872	48.1033
19	70.9543	48.6692
20	71.5214	49.2342
21	72.0885	49.7983
22	72.6556	50.3616
23	73.2227	50.924
24	73.7899	51.4856
25	74.357	52.0462
26	74.9241	52.606
27	75.4912	53.165
28	76.0583	53.723
29	76.6254	54.2802
30	77.1925	54.8366
31	77.7596	55.392
32	78.3267	55.9466
33	78.8938	56.5004
34	79.461	57.0533
35	80.0281	57.6053
36	80.5952	58.1565
37	81.1623	58.7068
38	81.7294	59.2563
39	82.2965	59.8049
40	82.8636	60.3527
41	83.4307	60.8996
42	83.9978	61.4457
43	84.5649	61.9909
44	85.1321	62.5353
45	85.6992	63.0789
46	86.2663	63.6216
47	86.8334	64.1635
48	87.4005	64.7046
49	87.9676	65.2449
50	88.5347	65.7843
51	89.1018	66.3229
52	89.6689	66.8607
53	90.2361	67.3977
54	90.8032	67.9339
55	91.3703	68.4692
56	91.9374	69.0038
57	92.5045	69.5376
58	93.0716	70.0705
59	93.6387	70.6027
60	94.2058	71.1341
61	94.7729	71.6647
62	95.34	72.1945
63	95.9072	72.7235
64	96.4743	73.2518
65	97.0414	73.7793
66	97.6085	74.306
67	98.1756	74.832
68	98.7427	75.3572
69	99.3098	75.8817
70	99.8769	76.4054

## Sheet: ANOVA_HID9
1	49.2889	72.1397
2	50.022	72.8336
3	50.7552	73.5289
4	51.4884	74.2256
5	52.2215	74.9236
6	52.9547	75.623
7	53.6878	76.3238
8	54.421	77.026
9	55.1542	77.7296
10	55.8873	78.4346
11	56.6205	79.141
12	57.3536	79.8488
13	58.0868	80.558
14	58.82	81.2686
15	59.5531	81.9807
16	60.2863	82.6942
17	61.0194	83.4091
18	61.7526	84.1255
19	62.4858	84.8433
20	63.2189	85.5625
21	63.9521	86.2832
22	64.6852	87.0053
23	65.4184	87.7289
24	66.1516	88.4539
25	66.8847	89.1804
26	67.6179	89.9084
27	68.351	90.6378
28	69.0842	91.3686
29	69.8174	92.1009
30	70.5505	92.8347
31	71.2837	93.5699
32	72.0168	94.3066
33	72.75	95.0447
34	73.4832	95.7843
35	74.2163	96.5254
36	74.9495	97.2679
37	75.6826	98.0118
38	76.4158	98.7572
39	77.149	99.5041
40	77.8821	100.252
41	78.6153	101.002
42	79.3484	101.753
43	80.0816	102.506
44	80.8148	103.26
45	81.5479	104.015
46	82.2811	104.772
47	83.0142	105.53
48	83.7474	106.29
49	84.4806	107.051
50	85.2137	107.814
51	85.9469	108.578
52	86.68	109.343
53	87.4132	110.11
54	88.1464	110.878
55	88.8795	111.647
56	89.6127	112.418
57	90.3458	113.19
58	91.079	113.964
59	91.8122	114.738
60	92.5453	115.515
61	93.2785	116.292
62	94.0116	117.071
63	94.7448	117.851
64	95.478	118.633
65	96.2111	119.415
66	96.9443	120.2
67	97.6774	120.985
68	98.4106	121.771
69	99.1438	122.559
70	99.8769	123.348

[truncated: 236 more sheets: ANOVA_HID10, ANOVA_HID11, ANOVA_HID12, ANOVA_HID13, ANOVA_HID14, ANOVA_HID15, ANOVA_HID16, ANOVA_HID17, ANOVA_HID18, ANOVA_HID19, ANOVA_HID20, ANOVA_HID21, ANOVA_HID22, ANOVA_HID23, ANOVA_HID24, ANOVA_HID25, ANOVA_HID26, ANOVA_HID27, ANOVA_HID28, ANOVA_HID29 …]
